# Supplementary material for: Numerical Investigation of Die Swell Behavior in EPDM Rubber Extrusion: Effects of Compound Formulation and Processing Conditions
Source: Polymers (Basel). 2026 May 1;18(9):1122. doi: 10.3390/polym18091122 (PMC13165352; doi:10.3390/polym18091122)
Supplement: Supplementary file 1 [file polymers-18-01122-s001.zip]

Archive with 2 entries (2 files):
- polymers-4238061-S3_DMA_data.csv
- polymers-4238061-supplementary.pdf
