# Supplementary material for: Numerical Investigation of Die Swell Behavior in EPDM Rubber Extrusion: Effects of Compound Formulation and Processing Conditions
Source: Polymers (Basel). 2026 May 1;18(9):1122. doi: 10.3390/polym18091122 (PMC13165352; doi:10.3390/polym18091122)
Supplement: Supplementary file 1 [file polymers-18-01122-s001.zip › polymers-4238061-S3_DMA_data.csv]

Supplementary Table S3 — DMA isothermal frequency-sweep summary (EPDM-60/70/80 at 80, 100, 120 deg C); N1 from Laun rule N1=2G'[1+(G''/G')^2]^0.7
Instrument: TA Instruments Q800 (TA Instruments, New Castle, DE, USA); dual-cantilever bending; 0.1% strain amplitude; 0.01-100 Hz isothermal sweep
Compound	T (degC)	freq (Hz)	omega (rad/s)	G' (Pa)	G'' (Pa)	tan(delta)	N1 (Pa) [Laun]
EPDM60	80	0.01	0.06283	1.458e+05	2.095e+05	1.437	6.387e+05
EPDM60	80	0.016	0.1005	1.605e+05	2.332e+05	1.453	7.105e+05
EPDM60	80	0.025	0.1571	1.648e+05	2.508e+05	1.522	7.628e+05
EPDM60	80	0.04	0.2513	1.75e+05	2.645e+05	1.511	8.046e+05
EPDM60	80	0.063	0.3958	1.663e+05	2.973e+05	1.788	9.077e+05
EPDM60	80	0.1	0.6283	1.649e+05	2.861e+05	1.735	8.718e+05
EPDM60	80	0.16	1.005	1.595e+05	2.762e+05	1.731	8.416e+05
EPDM60	80	0.25	1.571	1.546e+05	2.789e+05	1.804	8.519e+05
EPDM60	80	0.4	2.513	1.358e+05	2.583e+05	1.902	7.925e+05
EPDM60	80	0.63	3.958	1.275e+05	2.4e+05	1.881	7.355e+05
EPDM60	80	1	6.283	1.084e+05	2.092e+05	1.93	6.427e+05
EPDM60	80	1.6	10.05	8.566e+04	1.887e+05	2.202	5.9e+05
EPDM60	80	2.5	15.71	7.479e+04	1.63e+05	2.179	5.088e+05
EPDM60	80	4	25.13	6.033e+04	1.369e+05	2.269	4.302e+05
EPDM60	80	6.3	39.58	4.613e+04	1.159e+05	2.513	3.716e+05
EPDM60	80	10	62.83	3.651e+04	8.569e+04	2.347	2.709e+05
EPDM60	80	16	100.5	2.802e+04	7.834e+04	2.795	2.572e+05
EPDM60	80	25	157.1	2.14e+04	5.445e+04	2.545	1.75e+05
EPDM60	80	40	251.3	1.568e+04	4.421e+04	2.82	1.454e+05
EPDM60	80	63	395.8	1.231e+04	3.164e+04	2.57	1.019e+05
EPDM60	80	100	628.3	8824	2.168e+04	2.457	6.917e+04
EPDM60	100	0.01	0.06283	3.113e+04	3.225e+04	1.036	1.037e+05
EPDM60	100	0.016	0.1005	3.687e+04	3.966e+04	1.075	1.263e+05
EPDM60	100	0.025	0.1571	4.569e+04	4.804e+04	1.051	1.539e+05
EPDM60	100	0.04	0.2513	5.17e+04	6.013e+04	1.163	1.882e+05
EPDM60	100	0.063	0.3958	5.859e+04	7.062e+04	1.205	2.196e+05
EPDM60	100	0.1	0.6283	7.437e+04	8.99e+04	1.209	2.794e+05
EPDM60	100	0.16	1.005	8.572e+04	1.039e+05	1.212	3.227e+05
EPDM60	100	0.25	1.571	9.856e+04	1.157e+05	1.174	3.616e+05
EPDM60	100	0.4	2.513	1.111e+05	1.446e+05	1.301	4.446e+05
EPDM60	100	0.63	3.958	1.221e+05	1.743e+05	1.428	5.317e+05
EPDM60	100	1	6.283	1.334e+05	1.792e+05	1.344	5.492e+05
EPDM60	100	1.6	10.05	1.519e+05	2.159e+05	1.422	6.586e+05
EPDM60	100	2.5	15.71	1.56e+05	2.352e+05	1.507	7.155e+05
EPDM60	100	4	25.13	1.644e+05	2.385e+05	1.45	7.265e+05
EPDM60	100	6.3	39.58	1.67e+05	2.654e+05	1.589	8.07e+05
EPDM60	100	10	62.83	1.761e+05	2.858e+05	1.623	8.691e+05
EPDM60	100	16	100.5	1.742e+05	2.784e+05	1.598	8.463e+05
EPDM60	100	25	157.1	1.602e+05	2.656e+05	1.658	8.079e+05
EPDM60	100	40	251.3	1.482e+05	2.585e+05	1.744	7.881e+05
EPDM60	100	63	395.8	1.356e+05	2.489e+05	1.836	7.614e+05
EPDM60	100	100	628.3	1.087e+05	2.338e+05	2.151	7.286e+05
EPDM60	120	0.01	0.06283	6943	6445	0.9282	2.145e+04
EPDM60	120	0.016	0.1005	8541	8661	1.014	2.802e+04
EPDM60	120	0.025	0.1571	1.048e+04	1.05e+04	1.002	3.409e+04
EPDM60	120	0.04	0.2513	1.22e+04	1.348e+04	1.105	4.265e+04
EPDM60	120	0.063	0.3958	1.546e+04	1.573e+04	1.018	5.086e+04
EPDM60	120	0.1	0.6283	1.921e+04	1.972e+04	1.026	6.36e+04
EPDM60	120	0.16	1.005	2.308e+04	2.399e+04	1.039	7.71e+04
EPDM60	120	0.25	1.571	2.886e+04	3.088e+04	1.07	9.847e+04
EPDM60	120	0.4	2.513	3.506e+04	3.88e+04	1.107	1.227e+05
EPDM60	120	0.63	3.958	4.226e+04	4.721e+04	1.117	1.49e+05
EPDM60	120	1	6.283	4.945e+04	5.888e+04	1.191	1.835e+05
EPDM60	120	1.6	10.05	5.782e+04	6.924e+04	1.197	2.155e+05
EPDM60	120	2.5	15.71	6.874e+04	8.252e+04	1.2	2.568e+05
EPDM60	120	4	25.13	8.11e+04	1.003e+05	1.237	3.107e+05
EPDM60	120	6.3	39.58	9.249e+04	1.243e+05	1.344	3.81e+05
EPDM60	120	10	62.83	1.103e+05	1.364e+05	1.236	4.223e+05
EPDM60	120	16	100.5	1.231e+05	1.567e+05	1.272	4.831e+05
EPDM60	120	25	157.1	1.345e+05	1.792e+05	1.332	5.495e+05
EPDM60	120	40	251.3	1.434e+05	2.042e+05	1.424	6.228e+05
EPDM60	120	63	395.8	1.597e+05	2.242e+05	1.404	6.844e+05
EPDM60	120	100	628.3	1.633e+05	2.242e+05	1.373	6.856e+05
EPDM70	80	0.01	0.06283	1.405e+05	2.105e+05	1.498	6.405e+05
EPDM70	80	0.016	0.1005	1.625e+05	2.413e+05	1.485	7.345e+05
EPDM70	80	0.025	0.1571	1.717e+05	2.566e+05	1.495	7.809e+05
EPDM70	80	0.04	0.2513	1.783e+05	2.705e+05	1.517	8.227e+05
EPDM70	80	0.063	0.3958	1.758e+05	2.813e+05	1.6	8.552e+05
EPDM70	80	0.1	0.6283	1.587e+05	2.961e+05	1.866	9.068e+05
EPDM70	80	0.16	1.005	1.674e+05	2.91e+05	1.739	8.868e+05
EPDM70	80	0.25	1.571	1.537e+05	2.737e+05	1.782	8.355e+05
EPDM70	80	0.4	2.513	1.446e+05	2.652e+05	1.834	8.112e+05
EPDM70	80	0.63	3.958	1.256e+05	2.426e+05	1.932	7.455e+05
EPDM70	80	1	6.283	1.045e+05	2.2e+05	2.105	6.832e+05
EPDM70	80	1.6	10.05	9.226e+04	1.781e+05	1.93	5.473e+05
EPDM70	80	2.5	15.71	7.486e+04	1.644e+05	2.196	5.139e+05
EPDM70	80	4	25.13	6.054e+04	1.448e+05	2.392	4.595e+05
EPDM70	80	6.3	39.58	4.93e+04	1.103e+05	2.238	3.46e+05
EPDM70	80	10	62.83	3.837e+04	9.309e+04	2.426	2.962e+05
EPDM70	80	16	100.5	3.05e+04	7.66e+04	2.511	2.454e+05
EPDM70	80	25	157.1	2.245e+04	5.936e+04	2.644	1.924e+05
EPDM70	80	40	251.3	1.699e+04	4.449e+04	2.619	1.439e+05
EPDM70	80	63	395.8	1.247e+04	3.064e+04	2.456	9.772e+04
EPDM70	80	100	628.3	9085	2.33e+04	2.564	7.498e+04
EPDM70	100	0.01	0.06283	3.067e+04	3.521e+04	1.148	1.105e+05
EPDM70	100	0.016	0.1005	3.566e+04	3.877e+04	1.087	1.231e+05
EPDM70	100	0.025	0.1571	4.402e+04	4.987e+04	1.133	1.569e+05
EPDM70	100	0.04	0.2513	5.68e+04	6.257e+04	1.101	1.981e+05
EPDM70	100	0.063	0.3958	6.368e+04	7.853e+04	1.233	2.433e+05
EPDM70	100	0.1	0.6283	7.503e+04	9.143e+04	1.218	2.838e+05
EPDM70	100	0.16	1.005	8.927e+04	1.131e+05	1.267	3.491e+05
EPDM70	100	0.25	1.571	9.631e+04	1.296e+05	1.346	3.971e+05
EPDM70	100	0.4	2.513	1.198e+05	1.445e+05	1.206	4.492e+05
EPDM70	100	0.63	3.958	1.299e+05	1.731e+05	1.333	5.308e+05
EPDM70	100	1	6.283	1.473e+05	1.9e+05	1.29	5.848e+05
EPDM70	100	1.6	10.05	1.511e+05	2.146e+05	1.421	6.548e+05
EPDM70	100	2.5	15.71	1.602e+05	2.372e+05	1.48	7.219e+05
EPDM70	100	4	25.13	1.621e+05	2.592e+05	1.599	7.88e+05
EPDM70	100	6.3	39.58	1.666e+05	2.897e+05	1.738	8.829e+05
EPDM70	100	10	62.83	1.793e+05	2.81e+05	1.568	8.543e+05
EPDM70	100	16	100.5	1.697e+05	2.892e+05	1.705	8.807e+05
EPDM70	100	25	157.1	1.559e+05	2.848e+05	1.827	8.707e+05
EPDM70	100	40	251.3	1.521e+05	2.644e+05	1.739	8.058e+05
EPDM70	100	63	395.8	1.424e+05	2.387e+05	1.676	7.264e+05
EPDM70	100	100	628.3	1.202e+05	2.465e+05	2.05	7.629e+05
EPDM70	120	0.01	0.06283	6975	6498	0.9317	2.16e+04
EPDM70	120	0.016	0.1005	8664	8308	0.959	2.735e+04
EPDM70	120	0.025	0.1571	1.107e+04	1.073e+04	0.9696	3.521e+04
EPDM70	120	0.04	0.2513	1.289e+04	1.305e+04	1.012	4.224e+04
EPDM70	120	0.063	0.3958	1.521e+04	1.703e+04	1.12	5.373e+04
EPDM70	120	0.1	0.6283	1.846e+04	2.017e+04	1.093	6.398e+04
EPDM70	120	0.16	1.005	2.381e+04	2.502e+04	1.051	8.016e+04
EPDM70	120	0.25	1.571	2.929e+04	3.134e+04	1.07	9.993e+04
EPDM70	120	0.4	2.513	3.615e+04	3.92e+04	1.084	1.246e+05
EPDM70	120	0.63	3.958	4.049e+04	4.827e+04	1.192	1.504e+05
EPDM70	120	1	6.283	5.322e+04	5.931e+04	1.114	1.873e+05
EPDM70	120	1.6	10.05	6.147e+04	7.06e+04	1.149	2.215e+05
EPDM70	120	2.5	15.71	6.76e+04	8.894e+04	1.316	2.732e+05
EPDM70	120	4	25.13	8.315e+04	1.044e+05	1.255	3.225e+05
EPDM70	120	6.3	39.58	9.577e+04	1.248e+05	1.303	3.837e+05
EPDM70	120	10	62.83	1.127e+05	1.362e+05	1.209	4.233e+05
EPDM70	120	16	100.5	1.234e+05	1.706e+05	1.383	5.214e+05
EPDM70	120	25	157.1	1.338e+05	1.844e+05	1.378	5.639e+05
EPDM70	120	40	251.3	1.507e+05	1.989e+05	1.32	6.106e+05
EPDM70	120	63	395.8	1.593e+05	2.237e+05	1.405	6.831e+05
EPDM70	120	100	628.3	1.665e+05	2.428e+05	1.459	7.397e+05
EPDM80	80	0.01	0.06283	1.586e+05	2.082e+05	1.312	6.395e+05
EPDM80	80	0.016	0.1005	1.577e+05	2.538e+05	1.609	7.715e+05
EPDM80	80	0.025	0.1571	1.743e+05	2.526e+05	1.449	7.697e+05
EPDM80	80	0.04	0.2513	1.791e+05	2.873e+05	1.604	8.735e+05
EPDM80	80	0.063	0.3958	1.778e+05	2.882e+05	1.621	8.764e+05
EPDM80	80	0.1	0.6283	1.758e+05	2.861e+05	1.627	8.701e+05
EPDM80	80	0.16	1.005	1.696e+05	2.969e+05	1.75	9.053e+05
EPDM80	80	0.25	1.571	1.652e+05	2.839e+05	1.719	8.648e+05
EPDM80	80	0.4	2.513	1.482e+05	2.672e+05	1.803	8.163e+05
EPDM80	80	0.63	3.958	1.258e+05	2.348e+05	1.866	7.192e+05
EPDM80	80	1	6.283	1.045e+05	2.11e+05	2.02	6.518e+05
EPDM80	80	1.6	10.05	8.979e+04	1.994e+05	2.22	6.243e+05
EPDM80	80	2.5	15.71	7.837e+04	1.697e+05	2.165	5.293e+05
EPDM80	80	4	25.13	6.019e+04	1.395e+05	2.318	4.401e+05
EPDM80	80	6.3	39.58	5.048e+04	1.208e+05	2.393	3.833e+05
EPDM80	80	10	62.83	3.93e+04	9.641e+04	2.453	3.075e+05
EPDM80	80	16	100.5	3.001e+04	7.858e+04	2.619	2.541e+05
EPDM80	80	25	157.1	2.346e+04	5.742e+04	2.447	1.83e+05
EPDM80	80	40	251.3	1.707e+04	4.36e+04	2.554	1.402e+05
EPDM80	80	63	395.8	1.237e+04	3.184e+04	2.575	1.026e+05
EPDM80	80	100	628.3	9089	2.374e+04	2.612	7.671e+04
EPDM80	100	0.01	0.06283	2.997e+04	3.39e+04	1.131	1.067e+05
EPDM80	100	0.016	0.1005	3.78e+04	4.156e+04	1.099	1.316e+05
EPDM80	100	0.025	0.1571	4.366e+04	4.894e+04	1.121	1.544e+05
EPDM80	100	0.04	0.2513	5.499e+04	6.549e+04	1.191	2.041e+05
EPDM80	100	0.063	0.3958	6.543e+04	7.601e+04	1.162	2.38e+05
EPDM80	100	0.1	0.6283	7.688e+04	9.597e+04	1.248	2.968e+05
EPDM80	100	0.16	1.005	8.942e+04	1.134e+05	1.268	3.499e+05
EPDM80	100	0.25	1.571	1.075e+05	1.288e+05	1.198	4.01e+05
EPDM80	100	0.4	2.513	1.193e+05	1.451e+05	1.216	4.506e+05
EPDM80	100	0.63	3.958	1.362e+05	1.705e+05	1.251	5.27e+05
EPDM80	100	1	6.283	1.412e+05	2.004e+05	1.419	6.115e+05
EPDM80	100	1.6	10.05	1.614e+05	2.147e+05	1.33	6.586e+05
EPDM80	100	2.5	15.71	1.666e+05	2.499e+05	1.5	7.605e+05
EPDM80	100	4	25.13	1.739e+05	2.593e+05	1.491	7.892e+05
EPDM80	100	6.3	39.58	1.787e+05	2.828e+05	1.582	8.597e+05
EPDM80	100	10	62.83	1.87e+05	2.772e+05	1.482	8.437e+05
EPDM80	100	16	100.5	1.82e+05	2.923e+05	1.606	8.887e+05
EPDM80	100	25	157.1	1.603e+05	3e+05	1.872	9.193e+05
EPDM80	100	40	251.3	1.554e+05	2.655e+05	1.708	8.085e+05
EPDM80	100	63	395.8	1.444e+05	2.653e+05	1.838	8.116e+05
EPDM80	100	100	628.3	1.245e+05	2.488e+05	1.999	7.677e+05
EPDM80	120	0.01	0.06283	7429	6948	0.9352	2.307e+04
EPDM80	120	0.016	0.1005	8871	8786	0.9904	2.863e+04
EPDM80	120	0.025	0.1571	1.041e+04	1.116e+04	1.072	3.557e+04
EPDM80	120	0.04	0.2513	1.373e+04	1.345e+04	0.9797	4.397e+04
EPDM80	120	0.063	0.3958	1.601e+04	1.738e+04	1.086	5.522e+04
EPDM80	120	0.1	0.6283	2.023e+04	2.164e+04	1.069	6.901e+04
EPDM80	120	0.16	1.005	2.531e+04	2.64e+04	1.043	8.473e+04
EPDM80	120	0.25	1.571	2.999e+04	3.274e+04	1.092	1.039e+05
EPDM80	120	0.4	2.513	3.829e+04	3.889e+04	1.016	1.258e+05
EPDM80	120	0.63	3.958	4.599e+04	4.842e+04	1.053	1.55e+05
EPDM80	120	1	6.283	5.276e+04	5.82e+04	1.103	1.842e+05
EPDM80	120	1.6	10.05	6.211e+04	7.441e+04	1.198	2.316e+05
EPDM80	120	2.5	15.71	7.042e+04	8.801e+04	1.25	2.721e+05
EPDM80	120	4	25.13	8.449e+04	1.025e+05	1.213	3.183e+05
EPDM80	120	6.3	39.58	1.005e+05	1.223e+05	1.217	3.797e+05
EPDM80	120	10	62.83	1.121e+05	1.47e+05	1.311	4.516e+05
EPDM80	120	16	100.5	1.28e+05	1.711e+05	1.337	5.247e+05
EPDM80	120	25	157.1	1.458e+05	1.978e+05	1.356	6.055e+05
EPDM80	120	40	251.3	1.526e+05	2.212e+05	1.45	6.741e+05
EPDM80	120	63	395.8	1.594e+05	2.344e+05	1.471	7.136e+05
EPDM80	120	100	628.3	1.664e+05	2.593e+05	1.559	7.884e+05
